# Supplementary material for: A Robust 6-lncRNA Prognostic Signature for Predicting the Prognosis of Patients With Colorectal Cancer Metastasis
Source: Front Med (Lausanne). 2020 Mar 6;7:56. doi: 10.3389/fmed.2020.00056 (PMC7068734; doi:10.3389/fmed.2020.00056)
Supplement: Supplementary Table 1 — The 67 differentially expressed lncRNAs between distant metastasis (M1) and non-metastasis (M0) colorectal cancer. [file Table_1.XLSX]

## Sheet: Sheet1
lncRNAs	logFC	logCPM	PValue	FDR
OPA1-AS1	-2.53203	7.78741	5.56499e-06	0.00128799
LINC01630	-2.46642	4.29157	3.58245e-06	0.00106604
LINC00629	-2.45557	4.77489	8.41191e-08	3.5044e-05
RUVBL1-AS1	1.977	4.74921	8.94002e-12	9.31103e-09
PCA3	-1.95296	4.32066	5.1954e-05	0.0056958
HIF1A-AS2	1.92722	4.8159	4.76546e-14	9.92646e-11
SMAD9-IT1	-1.54949	4.91686	1.84224e-05	0.00262215
RMDN2-AS1	-1.4771	3.72792	0.00015384	0.0130897
LINC00942	1.45305	4.85801	4.15456e-09	2.16348e-06
LINC02188	1.45087	4.76126	1.87753e-06	0.000651815
RHOXF1-AS1	-1.34678	6.00392	0.000269789	0.0176559
HOTAIR	1.31156	6.17504	0.000220355	0.0169357
LNCAROD	1.28525	5.35854	0.000267078	0.0176559
LINC00494	1.27831	4.71194	1.18409e-05	0.00205538
LINC01929	1.2628	4.89673	4.88589e-06	0.00127216
LINC02172	-1.23566	3.51902	0.000308869	0.0183821
LINC01694	1.20923	7.04721	1.46549e-05	0.00234817
BANCR	-1.18728	3.13505	0.000288033	0.018181
LINC01443	-1.1313	6.18706	6.02395e-05	0.00627394
LINC01962	1.12868	5.66628	0.000157102	0.0130897
USP30-AS1	-1.12314	6.92061	0.000227652	0.0169357
PICSAR	1.11793	3.76616	0.000508691	0.0252287
ZFPM2-AS1	1.11722	4.6952	9.73139e-06	0.00195536
LINC01239	1.10834	4.07598	0.000827254	0.0325126
LINC00534	1.10466	4.26954	0.000938702	0.0355512
CLDN10-AS1	1.10181	4.72533	0.000271238	0.0176559
HIF1A-AS1	1.08398	4.71928	0.000124496	0.0117875
MRTFA-AS1	1.07018	3.84438	0.000358204	0.0201659
LINC02195	-1.06714	4.22128	1.88825e-05	0.00262215
LINC00545	1.05972	3.25842	0.00126194	0.0415772
LINC02600	1.04963	5.98328	3.77254e-09	2.16348e-06
EGLN3-AS1	-1.03553	3.12837	0.0010293	0.0382864
LINC01871	-1.02974	5.81025	0.000306496	0.0183821
KCNK15-AS1	1.02947	4.55753	0.000709456	0.0314425
TPRG1-AS1	1.02747	6.6541	0.00144375	0.0462665
FMR1-AS1	1.02251	4.07456	1.0326e-05	0.00195536
LINC00958	1.01467	4.83965	0.000778342	0.0325126
TEX41	1.00639	4.48802	0.000239764	0.0172216
IGF2BP2-AS1	1.00456	4.1334	0.000195925	0.0156966
MIR3945HG	-0.98411	3.99711	0.000421736	0.0230224
LINC01170	0.984086	3.14335	0.000431048	0.0230224
TRG-AS1	-0.96508	6.2444	0.00127746	0.0415772
LINC01764	0.956465	2.66151	0.000490876	0.0249389
LINC01287	0.955444	3.11298	0.00014527	0.0130897
LINC01602	0.952454	5.3252	0.00114702	0.0404955
AADACL2-AS1	0.950964	2.86406	0.00081823	0.0325126
GK-IT1	0.911533	3.5162	0.000791392	0.0325126
LINC02454	0.88535	2.9677	0.000821749	0.0325126
TCL6	0.870292	5.62788	0.0011203	0.0402342
SEMA6A-AS2	0.857312	4.91648	0.00151042	0.0476698
INHBA-AS1	0.855022	3.97304	0.000549684	0.0262382
LINC00862	0.852261	3.18676	0.000321374	0.0185951
MYCBP2-AS1	0.848437	3.86406	0.000473746	0.0246703
LINC02204	0.842415	4.14395	0.00126189	0.0415772
ELN-AS1	0.838857	6.4851	2.88689e-05	0.0036115
LINC01553	0.826037	2.88406	0.00154177	0.047933
CECR7	0.823315	5.62007	0.000101954	0.0101129
LUCAT1	0.794378	5.65223	4.15495e-05	0.0048082
NBAT1	0.78503	3.39838	0.000598222	0.0270891
FUT8-AS1	-0.732216	5.79513	0.0012518	0.0415772
LINC01752	-0.697052	6.60133	0.00120301	0.0415772
DLG3-AS1	-0.639289	4.60828	0.000554239	0.0262382
UBXN10-AS1	-0.608953	5.35071	0.000746122	0.0323786
CACNA1C-AS1	0.556772	6.15845	0.000574764	0.0266052
MIR193BHG	0.50562	4.38168	0.000910434	0.0351192
TPT1-AS1	0.447554	10.0821	2.94745e-05	0.0036115
PINK1-AS	-0.414787	9.20558	0.00111638	0.0402342
